# Supplementary material for: Association of Single-Nucleotide Polymorphisms in Capecitabine Bioactivation Pathway with Adjuvant Therapy Safety in Colorectal Cancer Patients
Source: Pharmaceutics. 2023 Oct 28;15(11):2548. doi: 10.3390/pharmaceutics15112548 (PMC10675271; doi:10.3390/pharmaceutics15112548)
Supplement: Supplementary file 1 [file pharmaceutics-15-02548-s001.zip]

Archive with 1 entries (1 files):
- pharmaceutics-2641402-supplementary.pdf
